# Supplementary material for: Molecular characterisation of human penile carcinoma and generation of paired epithelial primary cell lines
Source: Mol Oncol. 2025 Nov 25;20(2):260–81. doi: 10.1002/1878-0261.70156 (PMC12936413; doi:10.1002/1878-0261.70156)
Supplement: Supplementary file 1 — Data S1. A Python Script. Data S2. A table of PCR primers. Data S3. A table of STR profiles. [file MOL2-20-260-s001.zip]

Archive with 2 entries (2 files):
- Data S1-S3.docx
- Broad_et_al_Supplementary.pdf
